# Supplementary material for: The serum tenascin C level is a marker of metabolic disorder-related inflammation affecting pancreatic cancer prognosis
Source: Sci Rep. 2024 May 26;14:12028. doi: 10.1038/s41598-024-62498-x (PMC11128447; doi:10.1038/s41598-024-62498-x)
Supplement: Supplementary file 1 — Supplementary Table 1. [file 41598_2024_62498_MOESM1_ESM.xlsx]

## Sheet: Supplementary Table 1
Supplementary Table 1. Background factors of pancreatic cancer patients and healthy controls
variables		control (n=64)	pancreatic cancer patients (n=140)	p value
age, years	median (range)	43 (32-67)	71 (41-87)	0.001
sex, n	male/female	40/24	78/62	0.3625
body mass index, kg/m2	median (range)	21.3 (18.6-24.9)	21.3 (13.3-33.9)	0.1302
