# Supplementary material for: The serum tenascin C level is a marker of metabolic disorder-related inflammation affecting pancreatic cancer prognosis
Source: Sci Rep. 2024 May 26;14:12028. doi: 10.1038/s41598-024-62498-x (PMC11128447; doi:10.1038/s41598-024-62498-x)
Supplement: Supplementary file 2 — Supplementary Table 2. [file 41598_2024_62498_MOESM2_ESM.xlsx]

## Sheet: Supplementary Table 2
Supplementary Table 2. Baseline characteristics of metastatic pancreatic cancer patients and univariate analysis of the TNC low group and high group
variables		All patients (n=77)	TNC low group (n=39)	TNC high group (n=38)	p value
Sex	Male/Female	41/36	23/16	18/20	0.3075
Age, years	median (range)	69 (43-81)	69 (45-81)	71 (43-80)	0.9756
Follow-up period, days	median (range)	277 (43-1782)	293 (69-1782)	261.5 (43-730)	0.2253
BMI, kg/m2	yes/no	21.2 (13.3-29.2)	21.3 (15.7-29.2)	21.1 (13.3-28.5)	0.5276
ASA PS, class	1/2/3	33/41/3	19/18/2	14/23/1	0.43
Smoking	yes/no	43/34	20/19	23/15	0.4141
Alcohol	yes/no	29/48	14/24	14/24	0.8834
none of below	metabolic disorder/none	32/45	20/19	27/11	0.0753
Diabetes mellitus	yes/no	22/55	10/29	12/26	0.5642
Hypertension	yes/no	27/50	14/25	13/25	0.8767
Dyslipidemia	yes/no	13/64	4/35	9/29	0.1158
Hyperuricemia	yes/no	6/71	1/38	5/33	0.0829
Tumor size, mm	median (range)	35 (10-80)	36 (15-80)	34 (10-70)	0.5509
Location of tumor	head/ body or tail	47/30	25/14	22/16	0.5767
Obstructive jaundice	yes/no	12/65	5/34	7/31	0.4981
1st-line regime	GnP/GEM/FFX/GS/S1	54/14/6/1/2	25/9/4/0/1	29/5/2/1/1	0.5423
2nd-line chemotherapy	yes/no	60/16	32/7	28/9	0.4956
Hb, mg/dL	median (range)	13.1 (8.1-16.2)	13.2 (8.1-16.2)	12.95 (8.9-16)	0.5835
Neutrophil-to-lymphocyte ratio	median (range)	2.84 (1.29-13.9)	2.84 (1.29-11.30)	2.90 (1.46-13.94)	0.3083
Platelet-to-lymphocyte ratio	median (range)	144.6 (66.3-365.0)	144.6 (69.2-35.6)	149.5 (66.4-365.0)	0.6911
PNI	median (range)	49.1 (32.2-62.0)	49.8 (36.8-62.0)	48.6 (32.2-58.3)	0.2624
Amylase, U/L	median (range)	72 (24-697)	78 (32-213)	69 (24-697)	0.6392
Albumin, g/dL	median (range)	4.2 (2.5-4.8)	4.3 (3-4.8)	4.15 (2.5-4.7)	0.2266
HbA1C, percentage	median (range)	6.4 (3.3-13)	6.15 (5.4-13)	6.5 (3.3-12.8)	0.1373
CEA, ng/mL	median (range)	6 (1-1850)	4 (1-1850)	8 (1-487)	0.0696
CA19-9, U/mL	median (range)	1202.6 (0.9-940000)	113 (0.9-940000)	3073.8 (8-53907.4)	0.006
TNC, tenascin C, BMI, body mass index; ASA PS, American Society of Anesthesiologists physical status; Hb, hemoglobin; PNI, prognostic nutritional index; CEA, carcinoembryonic antigen; CA19-9, carbohydrate antigen.
